# Supplementary material for: Longer Photoperiod Substantially Increases Indoor-Grown Cannabis’ Yield and Quality: A Study of Two High-THC Cultivars Grown under 12 h vs. 13 h Days
Source: Plants (Basel). 2024 Feb 1;13(3):433. doi: 10.3390/plants13030433 (PMC10857075; doi:10.3390/plants13030433)
Supplement: Supplementary file 1 [file plants-13-00433-s001.zip]

Archive with 1 entries (1 files):
- plants-2838099-supplementary.pdf
